# Supplementary material for: A high throughput, functional screen of human Body Mass Index GWAS loci using tissue-specific RNAi Drosophila melanogaster crosses
Source: PLoS Genet. 2018 Apr 2;14(4):e1007222. doi: 10.1371/journal.pgen.1007222 (PMC5897035; doi:10.1371/journal.pgen.1007222)
Supplement: S2 Table — (XLSX) [file pgen.1007222.s002.xlsx]

## Sheet: 36 Genes GTEx Portal 5 Tissues
Supplementary Table 2. Validation of 36 significant BMI SNP-Gene pairs in Human eQTL Expression, in Mouse KD experiments, and in Previous Literature
				Human eQTL Validation (GTEX)						Mouse Validation (IMPC, MGI)		Pubmed connections to obesity
				P-Values for test that BMI Lead SNP is eQTL for 36 significant Fly Gene in Human tissues
				Human Tissues corresponding to Fly Fat Pad			Human Tissues corresponding to Fly Brain
Order Table 1	Order Fig 3	BMI Lead SNP	Gene	Adipose Subcutaneous	Adipose Omentum	Liver	Brain Hypothalamus	Brain Hippocampus	Pancreas	IMPC Mouse KO Dexa Fat Mass (Significance difference from WT)	MGI Mouse Obesity Phenotypes		Notes
1	3	rs977747	TAL1	0.2	0.037	0.024	0.0068	0.29	0.00016	n/a	no metab pheno	800 papers; no connection	TF RNA PolII DNA binding protein; expressed exclusively in erythroid cells; little known of function in flies
2	4	rs977747	CYP4A22	0.61	0.8	0.69	0.59	0.75	NaN	n/a	n/a	14 papers; no connection	cytochrome P450 highly expressed in FB/liver, may metabolize arachidonic acid to 20-HETE
3	30	rs977747	FOXD2	0.64	0.58	0.19	0.68	0.6	0.97	n/a	no metab pheno	20 papers; no connection	TF RNA PolII DNA binding protein; expressed exclusively in fly brain and more widely in humans; little known of function in flies
4	10	rs7903146	TCF7L2	0.8	0.84	0.86	0.52	0.27	0.44	P=5.97E-10	leaner	1354 papers; PMID=22719219 (TCF7L2 KD mice leaner and improved glucose tolerance); PMID=28102847 (TCFL72 negatively regulates adipocyte differentiation)	Pangolin is an HMG-domain transcription factor that is a key component of the canonical Wingless signaling; expressed primarily in brain
5	8	rs7903146	VTI1A	0.89	0.98	0.62	0.88	0.42	0.49	n/a	decreased gluc, insulin	68 papers; PMID=16131485 (VTI1A interacts with GLUT4 in adipocytes)	Vesicle transport through interaction with t-SNAREs 1a; widely expressed
6	24	rs11583200	ELAVL4	NaN	NaN	NaN	0.044	0.16	0.076	n/a	no metab pheno	128 papers; no connection	Found in neurons (Fne) is an RNA binding protein that works as a post-transcriptional regulator. It is present in the cytoplasm of all neurons. Lack of Fne produces fusion of the mushroom body β-lobes and altered male courtship behaviour.
7	35	rs7599312	ERBB4	0.63	0.035	NaN	0.92	0.67	0.47	n/a	no metab pheno	364 papers; no connection	receptor tyrosine kinase subfamily that includes EGFR; well studied in fly, interesting target
8	12	rs9400239	FOXO3	0.44	0.19	0.24	0.54	0.066	0.0013	P=3.41E-05	leaner	1791 papers; PMID=22187289 (FOXO3 downregulated in brains of high-fat diet induced obese mice);PMID=26366565 (mRNA of FOXO3 associated with chicken growth traits, including fat pad weight)	Transcription factor involved in the regulation of the insulin signaling pathway; expressed highly in FB, erthyroid in humans.
9	16	rs13191362	PARK2	0.34	0.16	0.083	0.61	0.012	0.5	n/a	no metab pheno	111 papers on Park2 and obesity; PMID=27166280( PARK2 KD mice have decreased fat absorption and leaner on high-fat diet)	component of a multiprotein E3 ubiquitin ligase complex; associated with Parkinson; well studied in flies; interesting protein and connection to obesity
10	23	rs2033732	RALYL	NaN	NaN	NaN	0.35	0.25	0.79	n/a	n/a	6 papers; no connection	heterogeneous nuclear ribonucleoprotein; little is known in human or fly
11	2	rs11191560	NT5C2	0.97	0.066	0.12	0.068	3.6e-05	0.72	n/a	n/a	PMID=21873433 (siRNA of NTSC2 in mice show increased lipolysis)	5' nucleotidase converts extracellular nucleotides (e.g. 5'-AMP) to more permeable nucleoside (e.g. adenosine)
12	21	rs2176598	HSD17B12	1.2e-41	1.2e-31	1.6e-12	5e-06	7.7e-14	8.9e-28	n/a	no metab pheno	28 papers; no connection	The enzyme 17-beta hydroxysteroid dehydrogenase-12 (HSD17B12) uses NADPH to reduce 3-ketoacyl-CoA to 3-hydroxyacyl-CoA during the second step of fatty acid elongation; nice fly PLOS Gen paper (2016).
13	32	rs10150332	NRXN3	0.72	0.31	0.98	0.65	0.1	0.45	n/a	no metab pheno	77 papers; only GWAS	transmembrane synaptic adhesive molecule. It regulates the synaptic architecture and function in the brain and neuromuscular junction; many GWAS studies, no functional studies; interesting hit
14	7	rs2650492	SBK1	0.61	0.21	0.85	0.17	0.65	0.0019	pre-weening lethal	n/a	7 papers; no connection	Serine/threonine kinase; widely expressed, not much known
15	15	rs11057405	ZCCHC8	0.038	0.91	0.91	0.87	0.64	0.32	n/a	n/a	8 papers; no connection	Zinc finger TF; Zcchc8 is a glycogen synthase kinase-3 substrate that interacts with RNA-binding proteins (2005)
16	28	rs11057405	VPS33A	0.49	0.47	0.85	0.65	0.16	0.71	n/a	no metab pheno	27 papers; no connection	protein required for SNARE-mediated fusion processes; well studied in flies.
17	29	rs11057405	RSRC2	0.58	0.87	0.87	0.85	0.63	0.28	n/a	n/a	4 papers; no connection	arginine/serine-rich coiled-coil 2 tumor suppressor; not well studied in fly or human
18	36	rs205262	SPDEF	0.46	0.12	0.23	0.17	0.0023	0.61	n/a	no metab pheno	136 papers; no connection	ETS transcription factor expressed in prostate epithelial cells; not well studied in fly
19	14	rs205262	NUDT3	0.48	0.56	0.69	0.76	0.74	0.53	n/a	n/a	15 papers; PMID=26168034 (mouse expression and fly KD confirms obesity phenotype)	Nudix proteins act as homeostatic checkpoints at important stages in nucleoside phosphate metabolic pathways, guarding against elevated levels of potentially dangerous intermediates, like 8-oxo-dGTP; The Obesity-Linked Gene Nudt3 Drosophila Homolog Aps Is Associated With Insulin Signaling.
20	22	rs4787491	YPEL3	8.2e-42	1.7e-10	0.0032	0.065	0.31	4.1e-10	P=0.082	no metab pheno	8 papers; no connection	Tumor suppressor, target of p53; Both histone acetylation and DNA methylation have been studied as possible epigenetic means of regulating YPEL3 expression
21	20	rs4787491	PAGR1	NaN	NaN	NaN	NaN	NaN	NaN	n/a	n/a	2 papers; KD leads to dev defects	PAGR1 is a component of a Set1-like multiprotein histone methyltransferase complex
22	6	rs9925964	SETD1A	0.084	0.0039	0.015	0.82	0.3	0.95	P=2.46E-08	decreased fat	11 papers; no connection	Histone methyltransferase on H3 Lysine 4 at promoter proximal regions of RNA PolII transcribed genes; widely expressed
23	9	rs9925964	VKORC1	0.09	0.56	1.2e-30	0.0078	0.24	0.089	n/a	no metab pheno	1006 papers; only connection GWAS	Vitamin-K epoxide reductase; expressed in liver in humans, not much known about function
24	31	rs9914578	SGSM2	0.49	0.43	0.97	0.87	0.42	0.27	n/a	n/a	6 papers; no connection	small G protein signaling modulator-1;
25	33	rs9914578	SRR	6.5e-05	1.7e-10	0.31	0.86	0.038	2.3e-05	n/a	no metab pheno	64 papers; no connection	D-serine is synthesized from L-serine by serine racemase
26	18	rs2287019	VASP	0.083	0.47	0.38	0.3	0.62	0.7	n/a	no metab pheno	1399 papers; connected to AMPK signaling. PMID=22932701 (VASP KO mice have reduced body weight, increased brown adipocytes); PMID=21911751 (VASP KO mice increased triglyceride accumulation in liver)	Enabled is the sole Drosophila member of the Ena/VASP family. They act as processive actin polymerases, stimulating actin addition at the barbed end.
27	13	rs2287019	SIX5	0.82	0.31	0.73	0.061	0.92	0.8	n/a	no metab pheno	102 papers; only GWAS connections	Six4 is a homeodomain-containing transcription factor required for mesodermal patterning to form the embryonic gonad; widely expressed in humans
28	27	rs11688816	OTX1	0.26	0.69	NaN	0.097	0.54	0.0014	n/a	no metab pheno	185 papers; no connection	homeobox family gene; well studied in flies
29	19	rs13107325	BANK1	0.11	0.094	0.59	0.23	0.89	0.41	n/a	no metab pheno	78 papers; no connection	BANK1 is a B-cell-specific scaffold protein and LYN (165120) tyrosine kinase substrate that promotes tyrosine phosphorylation of inositol 1,4,5-trisphosphate receptors
30	26	rs7138803	RACGAP1	0.31	0.26	0.46	0.96	0.64	0.33	n/a	no metab pheno	54 papers; no connection	rac GTPase; well studied in flies and humans
31	34	rs7164727	ARIH1	0.45	0.03	0.41	0.94	0.56	0.92	n/a	n/a	15 papers; no connection	Ariadne RBR E3 Ubiquitin Protein Ligase 1 expressed in many tissues; invloved in igase activity and ubiquitin protein ligase binding
32	17	rs17724992	ELL	0.93	0.55	0.34	0.12	0.29	0.63	n/a	no metab pheno	1600 papers; no connection	Su(Tpl) is a transcription elongation factor that enhances the catalytic rate of RNA Polymerase II by suppressing its transient pausing. It interacts with lilli in the Super Elongation Complex (SEC) and Ice1 in the Little Elongation Complex (LEC). It regulates Notch and Ras signaling pathways
33	5	rs29941	CHST8	0.76	0.4	0.32	0.41	0.02	0.31	n/a	no metab pheno	13 papers; no connection	carbohydrate sulfotransferase expressed in brain and FB
34	25	rs6465468	PDK4	0.16	0.062	0.041	0.34	0.57	0.15	P=0.546	decreased gluc, increased insulin	476 papers; many connections but no clear obesity phenotype	pyruvate dehydrogenase (PDH) kinase; interesting target to regulate metabolism
35	1	rs16907751	ZNF704	0.27	0.7	0.98	0.4	0.12	0.24	P=0.086	decreased serum TAG	3 papers; no direct connection	TF shown to increase Glut4 expression; KD of ZNF395 decreased adipocyte differentiation
36	11	rs758747	CLUAP1	1.2e-15	5.6e-14	0.00016	8.5e-08	4.8e-12	4.5e-07	P=0.127	no metab pheno	10 papers; no connection	intraciliary transport involved in cilium assembly
Legend:				NaN=Gene not sufficiently expressed in tissue to test eQTL						n/a=KO not yet tested (at IMPC or MGI)
